# Supplementary material for: The incubation period of Buruli ulcer (Mycobacterium ulcerans infection) in Victoria, Australia – Remains similar despite changing geographic distribution of disease
Source: PLoS Negl Trop Dis. 2018 Mar 19;12(3):e0006323. doi: 10.1371/journal.pntd.0006323 (PMC5875870; doi:10.1371/journal.pntd.0006323)
Supplement: S1 Appendix — (XLSX) [file pntd.0006323.s004.xlsx]

## Sheet: Sheet1
Year	Victorian Cases of Buruli Ulcer
2002	24
2003	12
2004	26
2005	41
2006	61
2007	17
2008	34
2009	28
2010	33
2011	80
2012	77
2013	66
2014	89
2015	106
2016	182
Data supplied by Victorian Department of Health and Human Services, also publicly available in their weekly and annual surveillance reports
